# Supplementary material for: Chronic Exposure to Low Concentration Lead Chloride-Induced Anxiety and Loss of Aggression and Memory in Zebrafish
Source: Int J Mol Sci. 2020 Mar 7;21(5):1844. doi: 10.3390/ijms21051844 (PMC7084271; doi:10.3390/ijms21051844)
Supplement: Supplementary file 1 [file ijms-21-01844-s001.zip]

Archive with 6 entries (6 files):
- Video S1_3D locomotion_50 ppb PbCl2_10x speed.mp4
- Video S2_Novel tank_50 ppb PbCl2_30d_5x speed.mp4
- Video S3_Mirror biting_50 ppb PbCl2_30d_10x speed.mp4
- Video S4_Predator test_50 ppb PbCl2_10x speed.mp4
- Video S5_Social interaction_50 ppb PbCl2_10x speed.mp4
- Video S6_Shoaling test_50 ppb PbCl2_10x speed.mp4
